# Supplementary material for: Using Answer Set Programming to Integrate RNA Expression with Signalling Pathway Information to Infer How Mutations Affect Ageing
Source: PLoS One. 2012 Dec 10;7(12):e50881. doi: 10.1371/journal.pone.0050881 (PMC3519537; doi:10.1371/journal.pone.0050881)
Supplement: Supplementary File S2 — The developed logical theory (code). (TXT) [file pone.0050881.s002.txt]

activates(G,X) :-
	downregulates(E,G),
	not downregulates(E, X),
	not inactivated_complex(E,X),
	inhibits(G,X),
	entity(X),
	expt(E),
	X != G.

activates(G,X) :-
	upregulates(E,G),
	not inactivated_complex(E,X),
	not downregulates(E, X),
	induces(G,X),	
	entity(X),
	expt(E),
	X != G.

activates(G1,X) :-
	induces(G1,X),
	not inactivated_complex(E,X),
	not downregulates(E, X),
	activates(G,G1),
	entity(G),
	entity(G1),
	entity(X),
	not mutates(E,G1),
	X != G1,
	expt(E).

activates(G1,X) :-
	inhibits(G1,X),
	not inactivated_complex(E,X),
	not downregulates(E, X),
	inactivates(G,G1),
	entity(X),
	entity(G1),
	entity(G),
	not mutates(E,G1),
	X != G1,
	expt(E).

inactivates(G,X) :-
	downregulates(E,G),
	not upregulates(E,X),
	induces(G,X),
	entity(X),
	X != G.

inactivates(G,X) :-
	upregulates(E,G),
	not upregulates(E,X),
	inhibits(G,X),
	entity(X),
	X != G.

inactivates(G1,X) :-
	induces(G1,X),
	not upregulates(E,X),
	inactivates(G,G1),
	entity(G1),
	entity(X),
	entity(G),
	not mutates(E,G1),
	G1 != X,
	expt(E).

inactivates(G1,X) :-
	inhibits(G1,X),
	not upregulates(E,X),
	activates(G,G1),
	entity(G1),
	entity(X),
	entity(G),
	not mutates(E,G1),
	G1 != X,
	expt(E).

inactivated_complex(E,X) :-
	complex(X),
	in_complex(G,X),
	downregulates(E,G),
	expt(E).

inactivates(G,X) :-
	complex(X),
	in_complex(G,X),
	downregulates(E,G),
	expt(E).

entity(X):- gene(X).
entity(X) :- complex(X).

mutates(E,G) :- downregulates(E,G).
mutates(E,G) :- upregulates(E,G).
